# Supplementary material for: Synthesis, Structural Studies, and Biological Evaluation of Copper(I) and Copper(II) Complexes Supported by Bis(pyrazol-1-yl)acetate Ligand Functionalized with Amantadine for the Treatment of Glioblastoma
Source: Int J Mol Sci. 2026 Feb 4;27(3):1531. doi: 10.3390/ijms27031531 (PMC12898142; doi:10.3390/ijms27031531)
Supplement: Supplementary file 1 [file ijms-27-01531-s001.zip]

Archive with 1 entries (1 files):
- ijms-4060848-supplementary.pdf
